# Supplementary material for: Optimizing NiFe-Modified Graphite for Enhanced Catalytic Performance in Alkaline Water Electrolysis: Influence of Substrate Geometry and Catalyst Loading
Source: Molecules. 2024 Oct 8;29(19):4755. doi: 10.3390/molecules29194755 (PMC11482479; doi:10.3390/molecules29194755)
Supplement: Supplementary file 1 [file molecules-29-04755-s001.zip]

Archive with 1 entries (1 files):
- molecules-3222954-supplementary.pdf
